# Supplementary material for: Implantable Cardioverter Defibrillator Multisensor Monitoring during Home Confinement Caused by the COVID-19 Pandemic
Source: Biology (Basel). 2022 Jan 12;11(1):120. doi: 10.3390/biology11010120 (PMC8772791; doi:10.3390/biology11010120)
Supplement: Supplementary file 1 [file biology-11-00120-s001.zip]

Archive with 1 entries (1 files):
- biology-1529522-supplementary.pdf
